# Supplementary material for: Modifications of Blood Molecular Components after Treatment with Low Ozone Concentrations
Source: Int J Mol Sci. 2023 Dec 6;24(24):17175. doi: 10.3390/ijms242417175 (PMC10742958; doi:10.3390/ijms242417175)
Supplement: Supplementary file 1 [file ijms-24-17175-s001.zip]

Archive with 1 entries (1 files):
- ijms-2718382-supplementary.pdf
